# Supplementary material for: The Spermidine Synthase Gene as a Reporter of Transcription Inhibition in Escherichia coli
Source: Int J Mol Sci. 2026 May 27;27(11):4829. doi: 10.3390/ijms27114829 (PMC13256715; doi:10.3390/ijms27114829)
Supplement: Supplementary file 1 [file ijms-27-04829-s001.zip]

Archive with 1 entries (1 files):
- ijms-4296603-supplementary.pdf
